# Supplementary material for: Molecular characterization and evolution of the resident population of some alfalfa mosaic virus (AMV) isolates in Egypt
Source: BMC Microbiol. 2023 Sep 18;23:261. doi: 10.1186/s12866-023-03003-8 (PMC10506327; doi:10.1186/s12866-023-03003-8)
Supplement: Supplementary file 2 — Additional file 2. Text file contains the protein identity matrix for AMV isolates used in this study. [file 12866_2023_3003_MOESM2_ESM.txt]

Paper Title:  Molecular Characterization and Evolution of the Resident 
Population of Some Alfalfa mosaic virus (AMV) Isolates in Egypt

protein identities percentage 
Identity matrix of 26 sequences
AM1                 100%
AM4                 99.1% 100%
AM3                 99.1% 99.1% 100%
Gomchi              98.6% 98.6% 99.5% 100%
M123                98.5% 98.5% 98.5% 98.5% 100%
Shark               99.1% 98.2% 98.2% 98.6% 98.0% 100%
AM2                 97.3% 98.2% 97.3% 97.7% 97.6% 97.3% 100%
EM99                96.7% 96.7% 97.6% 98.1% 96.6% 96.7% 96.2% 100%
AMV-EG              95.5% 95.5% 95.5% 95.9% 96.1% 95.5% 95.5% 93.8% 100%
126A                89.9% 89.9% 90.4% 90.4% 90.7% 89.4% 89.4% 87.9% 92.2% 100%
195_AN              91.3% 91.3% 91.7% 91.7% 92.2% 90.8% 90.4% 89.3% 93.1% 96.3% 100%
AMV_425L            91.9% 91.9% 92.3% 91.9% 92.7% 91.0% 90.0% 89.5% 92.8% 94.0% 95.0% 100%
            
Brazil              92.8% 92.8% 93.2% 92.8% 93.7% 91.9% 91.9% 90.4% 94.6% 96.8% 97.2% 97.3% 
            100%
F430                92.8% 92.8% 93.2% 92.8% 93.7% 91.9% 91.9% 90.4% 94.6% 96.3% 97.2% 96.4% 
            99.1% 100%
Fa.Fa.A             93.1% 93.1% 93.6% 93.6% 94.1% 92.7% 92.7% 91.3% 95.4% 95.9% 96.8% 97.7% 
            98.6% 98.6% 100%
Ke.Ji.Po            93.1% 93.1% 93.6% 93.6% 94.1% 92.7% 92.7% 91.3% 95.4% 95.9% 96.8% 97.7% 
            98.6% 98.6% 100.0% 100%
Si.Zb.A             93.1% 93.1% 93.6% 93.6% 94.1% 92.7% 92.7% 91.3% 95.4% 95.9% 96.8% 97.7% 
            98.6% 98.6% 100.0% 100.0% 100%
Menoufia            91.4% 91.4% 92.0% 91.4% 91.8% 90.2% 90.8% 91.4% 94.8% 94.7% 94.7% 96.6% 
            97.7% 97.1% 97.7% 97.7% 97.7% 100%
AMV-Mexico          93.7% 93.7% 94.1% 93.7% 94.6% 92.8% 91.9% 91.4% 93.7% 93.1% 94.5% 95.0% 
            95.9% 95.9% 96.3% 96.3% 96.3% 93.1% 100%
Caa_1               90.0% 90.0% 90.5% 91.0% 91.2% 90.0% 89.1% 88.5% 91.9% 92.2% 94.0% 95.0% 
            93.7% 93.7% 95.0% 95.0% 95.0% 92.5% 95.5% 100%
Dac-16              90.5% 90.5% 91.0% 91.4% 91.7% 90.5% 89.6% 89.0% 92.3% 92.7% 94.0% 95.5% 
            94.1% 94.1% 95.4% 95.4% 95.4% 93.1% 95.9% 99.5% 100%
Lyh_1               90.5% 90.5% 91.0% 91.4% 91.7% 90.5% 89.6% 89.0% 92.3% 92.7% 94.0% 94.6% 
            94.1% 94.1% 95.4% 95.4% 95.4% 92.5% 95.9% 98.6% 99.1% 100%
Lye_80              89.1% 89.6% 89.6% 90.0% 90.2% 89.1% 88.7% 87.6% 91.0% 92.7% 92.2% 94.1% 
            92.3% 92.3% 94.0% 94.0% 94.0% 90.8% 94.6% 96.4% 96.8% 95.9% 100%
AMV-Basil           89.6% 89.6% 90.0% 89.6% 90.2% 88.7% 87.8% 88.0% 89.6% 88.5% 89.4% 91.0% 
            91.0% 90.0% 90.4% 90.4% 90.4% 87.9% 94.1% 92.3% 92.8% 92.8% 90.5% 100%
            
Wadi-aldawasir      84.4% 84.4% 84.9% 84.4% 85.6% 83.4% 83.9% 84.4% 85.4% 86.2% 86.2% 88.4% 
            89.4% 88.4% 89.3% 89.3% 89.3% 92.0% 90.5% 87.4% 87.9% 87.9% 85.9% 85.9% 
            100%
Assuit              96.9% 96.9% 96.9% 96.9% 95.3% 95.9% 95.9% 92.9% 93.8% 88.7% 90.7% 87.6% 
            89.7% 89.7% 90.7% 90.7% 90.7% 90.0% 89.7% 85.6% 85.6% 85.6% 85.6% 86.6% 
            70.7% 100%
